# Supplementary material for: Asphalt Incorporation with Ethylene Vinyl Acetate (EVA) Copolymer and Natural Rubber (NR) Thermoplastic Vulcanizates (TPVs): Effects of TPV Gel Content on Physical and Rheological Properties
Source: Polymers (Basel). 2021 Apr 26;13(9):1397. doi: 10.3390/polym13091397 (PMC8123437; doi:10.3390/polym13091397)
Supplement: Supplementary file 1 [file polymers-13-01397-s001.zip]

Archive with 1 entries (1 files):
- polymers-1146170-supplementary.pdf
